# Supplementary material for: Whole-Genome Sequencing of 117 Chromosome Segment Substitution Lines for Genetic Analyses of Complex Traits in Rice
Source: Rice (N Y). 2022 Jan 13;15:5. doi: 10.1186/s12284-022-00550-y (PMC8758858; doi:10.1186/s12284-022-00550-y)
Supplement: Supplementary file 3 — Additional file 3. Table S2 Primer pairs of 396 InDel markers. [file 12284_2022_550_MOESM3_ESM.xlsx]

## Sheet: Sheet1
chromosome	IRGS_4.0_position	name	forward_primers	reverse_primers
Chr1	0.629712	Indel01-01	5' CGAGTATAGAGCTGTAGGGCAC 3'	5' GAGAAAAACGAGGCAATGGA 3'
Chr1	0.546142	Indel01-02	5' TTTGACAGAAGTAGTCGCCC 3'	5' GTCACATTTGCCGCTCTCT 3'
Chr1	1.5423	Indel01-03	5' TTCTCAGACGTATAGAGCCCAA 3'	5' GCTGCAGGATTTGGTTAACATC 3'
Chr1	2.76848	Indel01-04	5' TACGATTGCATCGTTGAATCTG 3'	5' TCGATTTTAGTGAAAAGCCTCC 3'
Chr1	3.339	Indel01-05	5' CTATGCTGGCGAACTTTATGG 3'	5' TGAACAATCACTTGCTGGCA 3'
Chr1	4.56535	Indel01-06	5' ACTTTGTTCAGCCATCGCTTT 3'	5' ACTTTCTTCTCGTCCCTCACC 3'
Chr1	5.48092	Indel01-07	5' GGGTTGTGATTGGTTGGTAAG 3'	5' GCCCAAAGTTACCTCTCCATT 3'
Chr1	6.45502	Indel01-08	5' TGTATGTCGGGAAAAGGTAGAT 3'	5' CGTCAACTTTCCAAAACTCCT 3'
Chr1	7.45813	Indel01-09	5' GGTATTACTACTCCCTCCGTTTC 3'	5' TGCTGTGCCATAAGCTCATAA 3
Chr1	8.79312	Indel01-10	5' AAAAGGGCAGCCATACTAAGTC 3'	5' ATGTTTGTGAGCCTAGTACAGC 3'
Chr1	9.3461	Indel01-11	5' ACAGTTGGTGCGACGTTGA 3'	5' AAGGCAGTCGTTGTGGTCA 3'
Chr1	10.4798	Indel01-12	5' CCGTCCCATATAAAACCAATC 3'	5' GTGGTGGATTCAGCGATACTA 3'
Chr1	11.9137	Indel01-13	5' GACTACGACGACCAAACAATGA 3'	5' TCTGACTGAAACGGTAGAGCAC 3'
Chr1	12.4628	Indel01-14	5' GATACTCATCAATAAGCGGTGC 3'	5' TTTGCTCTCTTTTCATCCCTG 3'
Chr1	13.491	Indel01-15	5' GGCTGGGCACATATCTATTCA 3'	5' CTGGGGCATGAGCTTAGATAT 3'
Chr1	14.2451	Indel01-16	5' GCACGCTTTTCAAACTGCTAA 3'	5' ACCACATCCTCTGGAACATTG 3'
Chr1	15.4475	Indel01-17	5' GAAGCGTCAGAATTGTCGGT 3'	5' CTCACTTTTCAGAGAGCACACA 3'
Chr1	16.7342	Indel01-18	5' ACCCATAATTACGTATGAGTCCC 3'	5' AGACGGATGTAGAATGGAAACAC 3'
Chr1	18.6735	Indel01-19	5' AGCATATGCCTGGAAGTTGAA 3'	5' CCGAACACTCTCACTTCACAA 3'
Chr1	19.4253	Indel01-20	5' GTTGAAGGGAAGCCAAGTAGTC 3'	5' ACTCACCTAGGGTTATTGTCGC 3'
Chr1	20.4054	Indel01-21	5' CAACCGAGATTTTCTTCCCTC 3'	5' AAATGGTACTCTGTCTGCCTCG 3'
Chr1	21.066	Indel01-22	5' GCCATCTGACTTTCTAGGTGG 3'	5' CATACCGTACCAATTTCAACC 3'
Chr1	22.8832	Indel01-23	5' GTGAGAAGGAGCAGAGGAAGT 3'	5' CTTCGCAATCCTCCACTCTAC 3'
Chr1	23.6519	Indel01-24	5' TGGGAAACAAACAAGCAGC 3'	5' ATGGCTCAGCATCATCAGCT 3'
Chr1	24.6547	Indel01-25	5' TAATCAAATCTCTCCCACCACC 3'	5' GAATTCGATTGGTTCCTTGG 3'
Chr1	25.475	Indel01-26	5' GAAAGTGATGGGATGAGGTGT 3'	5' CTTCTATTGGATAGGGCTTCC 3'
Chr1	26.6122	Indel01-27	5' ACATCTCTAAGAGCATCACCA 3'	5' TCTCTCCCTCAAATACACCTCC 3'
Chr1	27.101	Indel01-28	5' CTAGTTCGGCCCGTTACTAAA 3'	5' CGCCACGTCGGATAAAAT 3'
Chr1	28.585	Indel01-29	5' ACTCTGAGATTCCAAAGTCCCT 3'	5' CTGGAATACTTCGTACTCCCTT 3'
Chr1	29.2236	Indel01-30	5' GAACTAAACACACCCCGAGTTT 3'	5' GCTGTGTAGAACCAAGCATTTG 3'
Chr1	30.1616	Indel01-31	5' GGTCCCACCTATCATACACACA 3'	5' TGTAACGGTTGGTGTCTTGGT 3'
Chr1	31.1383	Indel01-32	5' CACTTCGTCCCTGAAACCTTA 3'	5' TGAACTGAGTGAGTTTATCGCC 3'
Chr1	32.5511	Indel01-33	5' CTTCTGGCTTCTCAAGGTCAA 3'	5' TGAGTTCATGAGGGCCACTATA 3'
Chr1	33.0522	Indel01-34	5' GGAGTGAATACAAGCATGCAAC 3'	5' GTGGTGTCATCAAGTCCGTAAA 3'
Chr1	34.3118	Indel01-35	5' CATACAGCCTTGCCAACATAA 3'	5' TTTCTTGTGTCATGCTCCAGT 3'
Chr1	35.5181	Indel01-36	5' GAGGGATAATAACGACTTGGAC 3'	5' GGCACTTGTCCCGTTATGTT 3'
Chr1	36.3024	Indel01-37	5' CACGAGGAACAGAGAGAGTTG 3'	5' CCATACATCGTAATCACACGG 3'
Chr1	37.3985	Indel01-38	5' GCATGTGTCTTAAGCACTTGCT 3'	5' TGTCTCTCGCACTACTATGCAA 3'
Chr1	38.479	Indel01-39	5' TTCCTATTGCATTACTGCAAGC 3'	5' TAGTGTCCCAATATACGACGTG 3'
Chr1	39.9059	Indel01-40	5' AGTTGATATGACATGTAGGTGCA 3'	5' ATTGCTGCTCACTAGCTTTCC 3'
Chr1	40.1257	Indel01-41	5' GGGGAGGAATGGAGCATATA 3'	5' GCACAGATTTTGGATGTTTCC 3'
Chr1	40.4143	Indel01-42	5' GTTTGAGAAGTGGCACCATG 3'	5' TGGTCAGCTGTGAGCTACAG 3'
Chr1	41.182	Indel01-43	5' CTTTGATTCCAAGTCACAGTCA 3'	5' TAATTCCAGATTCCTTTCAACC 3'
Chr1	42.0016	Indel01-44	5' TATTCGTGGATGGATAAGTACG 3'	5' GTTACTACGGCTTTGTTTGGA 3'
Chr1	43.2876	Indel01-45	5' ATGTGGCATTAGCTCACCG 3'	5' TCTCGTCCCAATCCGTAGT 3'
Chr1	43.9559	Indel01-46	5' AACGGTGCTCCGAGAATCT 3'	5' GCATTGAAGGCTTGAACCAC 3'
Chr1	44.9048	Indel01-47	5' CTTTCGTTTATTGGCGAGATG 3'	5' AGGTGCTGTAGAAGAGAGGTTG 3'
Chr2	0.067641	Indel02-01	5' CGCGGTAACCATGAAAAAC 3'	5' TCAATGGTTCGACTCACAACC 3'
Chr2	1.00621	Indel02-02	5' GTTGCAGCATTTTTACGGG 3'	5' AAAACTGCGACACTATGACGG 3'
Chr2	2.36753	Indel02-03	5' ACCTGATTCCTACGCTGTGG 3'	5' CGACTATGGGTTGAGGCAA 3'
Chr2	3.92802	Indel02-04	5' CAGACACCGAACTGGTTACAAT 3'	5' AAGGTATGGCTGCGGTATTC 3'
Chr2	4.75347	Indel02-05	5' GGCCACCTTCCTAGTTTGTTA 3'	5' ACGGGGCTCAATAACATACAG 3'
Chr2	5.62505	Indel02-06	5' TATGGACATGCTCAACCTTGAG 3'	5' AATGGAGTCTGAACTGCAACTG 3'
Chr2	6.31116	Indel02-07	5' ATGTGTTGTGTTGAGTGTGCG 3'	5' TGTACTGCCAAACCAAAAGC 3'
Chr2	7.83183	Indel02-08	5' AAGGTGAGAAGCAAGACGAACT 3'	5' CGTTTCCTACTAGCACATACGC 3'
Chr2	8.56501	Indel02-09	5' GCGAAGAAAGTCTTTACCACGT 3'	5' TAATCTCCTCCAATCCCTCCT 3'
Chr2	9.46606	Indel02-10	5' ATGAGCTAAAAGCCCAGTCTG 3'	5' CATCTATTTGAGCGGGAGGTA 3'
Chr2	10.7265	Indel02-11	5' GGCTGTTCTTTGTTGTTGCA 3'	5' GTGGAATGTGGATTGCTTTG 3'
Chr2	11.4814	Indel02-12	5' GCACCTTTAGAGTGGATTACCA 3'	5' TCTGTAGTAGCCATGGTCACATC 3'
Chr2	12.4904	Indel02-13	5' ATTTTGGTCCATCACCTCTCC 3'	5' GTGAAAGGGCATGTAGCCTAA 3'
Chr2	13.4282	Indel02-14	5' TCCTAATGATGGGCTGATGC 3'	5' CGTCAATAGACTCGACTCAGCT 3'
Chr2	14.8382	Indel02-15	5' CTCGTTCACCTTTTATGCCA 3'	5' GAGGTGAGAACGGTCAATAGGT 3'
Chr2	15.7671	Indel02-16	5' GACCTCCAGCCAATATATGCT 3'	5' AGCAGACGGAGTAATTCCAAC 3'
Chr2	16.4271	Indel02-17	5' ATTTTGGGACGGAGGTAGTAG 3'	5' ATACACACACTGCGTCTTGGAG 3'
Chr2	16.866	Indel02-18	5' GCATCCAAGAATGTTTCTGGA 3'	5' CTACTCTGGGACAATCTAACCC 3'
Chr2	17.2547	Indel02-19	5' GCAAAGGTGAGTCAGGATAATG 3'	5' AGCGTTGGACAACGAAGAA 3'
Chr2	18.7455	Indel02-20	5' CCCAGCCCAATACAAAAGAA 3'	5' TGTGGTGGAGGAGCTTGAA 3'
Chr2	19.6664	Indel02-21	5' TTGCTTGAGATGGACAGAGAGA 3'	5' ATTTAGCTTTGGGTTGCGG 3'
Chr2	20.5416	Indel02-22	5' CAGATCCGAACGGTACGAAT 3'	5' CTGTCCTTTCTCTTAGCTCCTTC 3'
Chr2	21.2556	Indel02-23	5' TGAGAAGAATGTCGTCCTATGG 3'	5' GCATGATAGCAATGTGGATGG 3'
Chr2	22.5239	Indel02-24	5' ACCACCCGAACAACATAGAGAT 3'	5' TAGCCCTACCTACACACTGGA 3'
Chr2	23.4517	Indel02-25	5' CATGCATTTGCTCATTAGGG 3'	5' AGTTTGCCAAGCTGTTAGTACG 3'
Chr2	24.0956	Indel02-26	5' CTGGTTTGGACTTTGAGACTTG 3'	5' CAAGGAAGAAAGGCAGGAACT 3'
Chr2	24.7818	Indel02-27	5' CGTAAACCCGCAACAAAGAT 3'	5' TCCTGTTCTTTCTCGTGTAACG 3'
Chr2	25.6618	Indel02-28	5' GACATGACACCCTTATCCACAA 3'	5' GAGACTTGGTTATTGTGCCCTA 3'
Chr2	25.3893	Indel02-29	5' CGTAATGTTTGGGCGTTTG 3'	5' CCATTTTGATGGGGCTAATG 3'
Chr2	26.843	Indel02-30	5' AGAATGACTAACTTTGGCCGG 3'	5' GTACATAGACAATGCTGCTGGC 3'
Chr2	26.5047	Indel02-31	5' ACCCAAAATCCTTAGGCACA 3'	5' GAAGTGCTTGCTAAGGTTGACT 3'
Chr2	27.9087	Indel02-32	5' GTGCAGCCAACACAAACAAT 3'	5' TCCAAACGGTGAAGGGATTA 3'
Chr2	28.7443	Indel02-33	5' GGTTCACCCAACTACTAGAACGT 3'	5' GGCCATAAAATATGGGTTAGG 3'
Chr2	29.7588	Indel02-34	5' TCTGCTGGTGTACCTGCTCTTA 3'	5' GCTCTAATACAGCCTCCAAACA 3'
Chr2	30.2004	Indel02-35	5' AGGAGATGAAAGATCGTCTCAC 3'	5' CGTGAAAGTTTGTGTGCATAAG 3'
Chr2	30.6807	Indel02-36	5' TCATAGTTCCTCCTATTGTCGC 3'	5' CTCAATGGTACAAGCTGTTGTG 3'
Chr2	30.9576	Indel02-37	5' CAAGGAGGAGAAGGAGAAAAT 3'	5' ATTAGAGCCCAAATGACATCC 3'
Chr2	31.0524	Indel02-38	5' GGGTTCCGGTTAATGATTT 3'	5' ATTGCTACCGCACCAAAGA 3'
Chr2	31.2847	Indel02-39	5' TCTAAACAACATAAAGGGAGGC 3'	5' TGAAAGTTGGTTCGCTACATAA 3'
Chr2	32.9708	Indel02-40	5' TGAATTTCTGTTGACGTGCA 3'	5' TGGTTGGATAGTTGGTGCTAG 3'
Chr2	33.4709	Indel02-41	5' TTACTTATGGTCTCCTTGGCG 3'	5' TCGCCTCTCAACAGCAAAAC 3'
Chr2	34.7295	Indel02-42	5' CGAATTAGGGCGTGGAGTA 3'	5' AGACGCGGCCTATTTATTC 3'
Chr2	35.7866	Indel02-43	5' CGGTGGAGCTAATTTTCTGA 3'	5' CTTAATGCGTGTGTGCTTGA 3'
Chr2	36.4751	Indel02-44	5' ATTGCTGTATCCTCTCCATCG 3'	5' ATTCATTTGGCTGACTGCTGT 3'
Chr3	0.158783	Indel03-01	5' ACAGATCGAGGCCGAGAA 3'	5' GCGGTGCCTGGGTTAAAT 3'
Chr3	0.455896	Indel03-02	5' GCTAAGGCACAATTTCATATGTC 3'	5' TGCTATCTTCATAATGCATCACA 3'
Chr3	1.04682	Indel03-03	5' TTATGCAGGTAGGGCTAGTGG 3'	5' GAAACACACGCTGAGCATTAG 3'
Chr3	1.24891	Indel03-04	5' CGTCAGCTTTTACTTGCTACAAT 3'	5' CTTCGAGATTATGGTAGGAATGT 3'
Chr3	1.27203	Indel03-05	5' TGTGTGGCCATTAAAGAGTAAT 3'	5' CACTCTTTGATGTTCGAAAGGA 3'
Chr3	2.67354	Indel03-06	5' AGCCCAGTTCAAAATCCG 3'	5' TTCCTCCAAAAAGAACGGC 3'
Chr3	3.20338	Indel03-07	5' AGTTGGAAACTAAACCAGGCC 3'	5' GTTACCATAGCATCGTCGTTC 3'
Chr3	4.60664	Indel03-08	5' CGAGTCCAACAATCAAGCAGA 3'	5' CGGTTGCTCAGATCGAGAGAT 3'
Chr3	5.72697	Indel03-09	5' GTGGGACGGAAAGAGTAGCTA 3'	5' AGTAAAAGCAGCTGGACTGCT 3'
Chr3	6.02605	Indel03-10	5' CGAAAGAAGGAAGAGATGGTG 3'	5' CGTACCTCGCTATGGGTTTTT 3'
Chr3	7.00034	Indel03-11	5' CTTGACGTCGTTGTTCCTTTC 3'	5' GCAGCTAGAGTGGCAAATTTG 3'
Chr3	8.97242	Indel03-12	5' GATGGCATTCGGCTTCC 3'	5' CCTTGCTGGTGGGTGAA 3'
Chr3	9.49627	Indel03-13	5' CAGCCATTCGCCACTTCAC 3'	5' CAAGGCGCCAGAACAA 3'
Chr3	10.5281	Indel03-14	5' CTTCATCATATCCGCAGCAA 3'	5' TAGGTTTTACTGTTGTCTCTGGCTG 3'
Chr3	11.1389	Indel03-15	5' GCCGTAGCCCCACCAT 3'	5' GCATTTCTCCTCCCCTC 3'
Chr3	12.1654	Indel03-16	5' CTCTGTCCAATTATAAGCGCAGTT 3'	5' CCATTTTAAGCGCAGCCAT 3'
Chr3	13.2169	Indel03-17	5' CCAGAAAGATCACAGGTGGCTAT 3'	5' CACGCTTGACATTGAAGCACA 3'
Chr3	14.444	Indel03-18	5' CATCTCTTACTGATGAGTGGAGGAG 3'	5' AGTTAAGTTCCCCGATAAGAACAAC 3'
Chr3	15.1742	Indel03-19	5' ACTGTTTCCTTTGAAAGGAGGATAG 3'	5' GATCTATCGACACCATGTTTAGCAT 3'
Chr3	15.848	Indel03-20	5' ACCTGCTTTAGAGTAACCATGC 3'	5' CTCCTTTTGATTTCCTGTTCTG 3'
Chr3	16.1957	Indel03-21	5' TGCCACTATGTTGCGACTTG 3'	5' CACGTTTTCCATTCATTCTCC 3'
Chr3	17.2489	Indel03-22	5' CTAGGTTGAGTCCACATGAGTCACA 3'	5' ATACTCCATATTACTGCAAAGGTCG 3'
Chr3	18.5529	Indel03-23	5' CCTGATCTGACAAGCCAAAG 3'	5' GGTTGGGCTAAGGTGAATGT 3'
Chr3	18.9488	Indel03-24	5' CGCCCTTGAGTCTATGACAA 3'	5' TGAATGGACTTAATCGGAGC 3'
Chr3	19.3211	Indel03-25	5' TGAGTCACAAAAGGGTA 3'	5' GATACGTGAGTGTCAAT 3'
Chr3	20.7267	Indel03-26	5' TCCATGATGTGAGTGGTGGTT 3'	5' GAACTTTATGGACAGAGGTGATTCT 3'
Chr3	21.9254	Indel03-27	5' CATATTCGGGTAATGGTTGTG 3'	5' CGTACAAACATCGTAGACAGAAG 3'
Chr3	22.1866	Indel03-28	5' GGCTCTGCTAGCGAAATACTAGTAT 3'	5' CTCACCAATTACTAGCTACTCTGGC 3'
Chr3	23.5654	Indel03-29	5' GGCGAATTTAGCATGGTTGT 3'	5' GAGCCTTATCTCCTTCCTCTTC 3'
Chr3	24.8309	Indel03-30	5' GAAGGCGAGAACGAG 3'	5' CGCATTCGGAAACTC 3'
Chr3	25.6811	Indel03-31	5' AGTTGCCCATGTCGC 3'	5' TAGTGGCAAGCACGC 3'
Chr3	26.2384	Indel03-32	5' GGTGAGAGTGGTGAAAGACTTGATT 3'	5' TTCTATCGAGCCCATTTTCTCC 3'
Chr3	27.5697	Indel03-33	5' CAAGGCAACACGCACGAC 3'	5' CGACGACGCAACCCTTC 3'
Chr3	28.6257	Indel03-34	5' TGGAATAGCCAGCTTGGTGT 3'	5' CTGCATCAGTTAACCCTAGACTTTG 3'
Chr3	29.3396	Indel03-35	5' ACTCCTTTCCTTGTGCGACTT 3'	5' CGACTGAAATCGAACCC 3'
Chr3	29.8192	Indel03-36	5' GCAAAGGGCATTCACTGAA 3'	5' GTTATGTAAGCAGCCCGTGTT 3'
Chr3	30.1445	Indel03-37	5' CTTCACAGAGCAGCGAATACT 3'	5' TTTTACCGCTCAAGAATACCC 3'
Chr3	30.2945	Indel03-38	5' GCCAGTGCCACATAACGAAC 3'	5' AACGTTGGGCACGGAAA 3'
Chr3	31.7485	Indel03-39	5' TCTCACGGCTTGTCG 3'	5' CCAGTGCAGCAACAAC 3'
Chr3	32.7681	Indel03-40	5' TGACCTTTGACTCCCAGCAA 3'	5' CTGCAGTAGTTCAGTGGCTGTACAT 3'
Chr3	33.4225	Indel03-41	5' ACACTGGCTACGGCAAAG 3'	5' TTGGCTTTGTAGTTTGCTTCC 3'
Chr3	34.2751	Indel03-42	5' TCATGGCGTCATTAGGCTTA 3'	5' TCTTTTCACGAACTAAACAGGC 3'
Chr3	34.7635	Indel03-43	5' CTACAGATATGCTATGCCTTGA 3'	5' GTCCTAACCGCTTTCT 3'
Chr3	35.3462	Indel03-44	5' TCAGATAGACTGTCAAAATCCAG 3'	5' TCTTGCATCAAAGGTTGTTCT 3'
Chr3	36.1349	Indel03-45	5' AGAAAAGGTAAAACTGTGCCC 3'	5' TGGCGGGTATATGAGATGT 3'
Chr3	36.9136	Indel03-46	5' GATGTGAATTTATTCCGCACC 3'	5' TCCATCTATCCATTACGACGG 3'
Chr3	37.0372	Indel03-47	5' GAAAGAGGATGTGGGATGTCA 3'	5' TTCTTCCTCTCCGACTCATTCT 3'
Chr3	37.1321	Indel03-48	5' TGGATTTGCGGCGATGA 3'	5' CTCCCATTCTATTCTACCTGTGGT 3'
Chr4	2.47333	Indel04-01	5' TTATGGAATACCCTGTGCTGTC 3'	5' AGGAGAAGCTGCAAGTAACAGA 3'
Chr4	3.64482	Indel04-02	5' CGAGAACAGAAGAACTACGACG 3'	5' GTAGTTTTGATCTGCTAGCACC 3'
Chr4	4.45256	Indel04-03	5' CGGAGGAGTACTTAGTTTGGTCT 3'	5' CACCAACTTCATTCACTGCTC 3'
Chr4	5.8093	Indel04-04	5' AACATAGAAGTGGCCCATAGG 3'	5' TTATTCGTGTGGGATGGCA 3'
Chr4	6.58781	Indel04-05	5' TCCCTTGATATGTTGTAGCAGG 3'	5' GGCTTAGTTCTTGGCTTCGT 3'
Chr4	7.34164	Indel04-06	5' ATTACATATAGACCCCTCGCG 3'	5' AATTGGAGCTAGTAGTGGGCTA 3'
Chr4	9.40298	Indel04-07	5' TATTCACTTGACCCAGGCTTC 3'	5' GAAATCTGTAGTAACGCATGGG 3'
Chr4	11.7265	Indel04-08	5' CCTGCTATCTTCGAACGAGAA 3'	5' GCAGTAAGGCACGGTATGTT 3'
Chr4	12.3382	Indel04-09	5' GAGAAAGAAACGGCTATGGAA 3'	5' CACTTCACCTTCCTCTCCAAT 3'
Chr4	13.6084	Indel04-10	5' TCATGCTATGCTATAGGCCCTA 3'	5' TACAGTAGGCAGCACAACCAA 3'
Chr4	14.3928	Indel04-11	5' ATGATAGGACAATCCGGCC 3'	5' AAATCAGTGCCTCCTCTCTTG 3'
Chr4	15.464	Indel04-12	5' CGCTGGACGACTTCTGTTTTA 3'	5' TCTTGCTCTTCAGTGTGTTTCC 3'
Chr4	16.6582	Indel04-13	5' GCATCGTCTAGCTACAAAACAA 3'	5' GTCCCATAGCAAACGTGTGAA 3'
Chr4	17.1934	Indel04-14	5' TAGGCAGCCAACCTCATCTT 3'	5' ATGCTCGCTTCATAAGGACA 3'
Chr4	18.975	Indel04-15	5' CAAGGTTTGGCACGAGCTA 3'	5' GCAATCGGATTGTAGATCGG 3'
Chr4	19.6825	Indel04-16	5' GAGAAAATGACCTTTGTGGCT 3'	5' TACAGGGTGAAAATCATACGC 3'
Chr4	20.5529	Indel04-17	5' CCACGAGTGACAGGTCATACA 3'	5' GAGGAGGAATATCCAGCGTTA 3'
Chr4	21.6275	Indel04-18	5' GGTTGATTGGATGATAGGGTC 3'	5' GTCCTCATCGTTTGTTCGTTA 3'
Chr4	22.2456	Indel04-19	5' AGGACAGAGACAAAAGCCATT 3'	5' GCAGGTCAAACACTTGGAACT 3'
Chr4	23.6886	Indel04-20	5' CTGATGTGGCAGAGGATTCTC 3'	5' AAAGTTCACTTAGGACGGCG 3'
Chr4	24.463	Indel04-21	5' AGACAGATACGGAATCGCAAG 3'	5' TGCACACACAACTGGGATTTA 3'
Chr4	25.4607	Indel04-22	5' GAGCCACCTACAAAATCATCA 3'	5' TAAACTCATTCCATCCTACCG 3'
Chr4	27.764	Indel04-23	5' TGACAGGTAGGACCATGCAT 3'	5' GGGAAGAACACAGCCTAAGAG 3'
Chr4	28.6175	Indel04-24	5' ACTGACCACCACCCAGATTAT 3'	5' TGAGTCAGGAGCAGGAGGTTA 3'
Chr4	29.218	Indel04-25	5' ATACTAGGCGCGTAATCTGC 3'	5' CCAAAACTAAACTGGGCCTC 3'
Chr4	31.728	Indel04-26	5' TGGTGCGATTTTGTATGGG 3'	5' GTCCATTGGTGAGACGATTCA 3'
Chr4	32.7021	Indel04-27	5' CGAGTACGCCAACAGAAATG 3'	5' CATGTGGGGTAAGATGGTAAGA 3'
Chr4	33.4761	Indel04-28	5' TGGATAAGTGCCACAATGGAT 3'	5' AGCTGCTCATGTCTCGCTACT 3'
Chr4	34.8642	Indel04-29	5' CCGTGGCATATACTTCATCG 3'	5' TGATGAAGGAGGACAAGCAG 3'
Chr4	35.5816	Indel04-30	5' AGGGAGGCTCCAAATTATGTAC 3'	5' TCCCTCCCTACCATTAATCTACT 3'
Chr5	0.42738	Indel05-01	5' CAGCAAAACTCCAAGCATCAT 3'	5' TGTGCTCATTTAACTGCCTTG 3'
Chr5	1.89014	Indel05-02	5' GTGGAATGGTTTCAAAGATGC 3'	5' TCGCATATAGCACAAGTTCCT 3'
Chr5	2.46933	Indel05-03	5' TATGAGATGGCACGGACACTA 3'	5' AAGGTGCCAATGCACATAGAG 3'
Chr5	3.62915	Indel05-04	5' GGTATCTGGAGGCAGCATTT 3'	5' CATGGGTGCCTTGTACTGAAA 3'
Chr5	3.73143	Indel05-05	5' GATCGCAGAGAGGAAAAAGG 3'	5' TGAGGTGCCAATACATTTGAG 3'
Chr5	3.8723	Indel05-06	5' TATTTGACATACTCTGCCGTAGC 3'	5' GTCAACCAACAAGAACGCAAA 3'
Chr5	4.64321	Indel05-07	5' GTCAACTTCGCCATCCACAT 3'	5' TACTTCCTCTGCCATTCGGT 3'
Chr5	5.76093	Indel05-08	5' GAAGCGGATTTGGTGTAGAA 3'	5' CGCTCCTTTGCTGAATCTAAC 3'
Chr5	6.74764	Indel05-09	5' TCGGTCTCATGGCTTATCCT 3'	5' ACATTAGTTCCAACGGGCTG 3'
Chr5	7.40775	Indel05-10	5' CAGAATGATCCGGTTGTCTCT 3'	5' ACCGTGAAACAAGTGATGGG 3'
Chr5	8.23467	Indel05-11	5' CACCACTTCCTCTGCCTTTT 3'	5' GCAGACATGCAAAGCCTAAA 3'
Chr5	9.25152	Indel05-12	5' GTTGGTCGATCAGTTATGTTGC 3'	5' AATCTCCAACGTGGGTGTGT 3'
Chr5	10.8169	Indel05-13	5' AGGGAGTGGAGTTGTCATTGT 3'	5' TTCCTTTTGCTCTGACTGAGAG 3'
Chr5	11.2259	Indel05-14	5' TAGCATCTTTCTCTGCCACAA 3'	5' TGCATCAGATAGGAACATGCA 3'
Chr5	13.7602	Indel05-15	5' GTGGGTATCCCTCATCGATA 3'	5' AGTCGTAAACCCAAAGCACC 3'
Chr5	14.3731	Indel05-16	5' CAGGCTTCGTCTCCAACAAT 3'	5' ACGACCTTTTTTCCCCAGA 3'
Chr5	15.4927	Indel05-17	5' TGGTAGCACCTGAGTTTAGAAGA 3'	5' TTTACGGATGTAGAGGGAGCA 3'
Chr5	16.5905	Indel05-18	5' CTTTTCCTAGAGGACAGGGTAA 3'	5' AGATCCACCCCTGGATATAATG 3'
Chr5	17.3182	Indel05-19	5' GAGATAGAAGTAGCACGTGATCG 3'	5' CATAGTGTCTCGATGGATGTGAT 3'
Chr5	18.6394	Indel05-20	5' TCGCAGTTGCCTTACATACTC 3'	5' ATTTGGGGATGATGTGGAGA 3'
Chr5	19.7113	Indel05-21	5' CCAAACCCCTATTCTGAACTCT 3'	5' CATCTGGTTGTTTGGCTTGAG 3'
Chr5	20.4705	Indel05-22	5' AGAGCGTGAAGCAGGTTTGT 3'	5' TTATGGGTGTGCTTGAGCC 3'
Chr5	21.427	Indel05-23	5' TCAGCCTACAACAACAGCAAC 3'	5' CCGTCTAAGGTGATCCACAT 3'
Chr5	22.3149	Indel05-24	5' GCGTTGTGTTGTTTTCTTCC 3'	5' CGTCCTAATGCCCTATCCAAT 3'
Chr5	23.4418	Indel05-25	5' CGAGCGATTCTTTCTTAGGAC 3'	5' TCACCATCTCTTTCATCCTGC 3'
Chr5	24.5462	Indel05-26	5' ATGGCGTTGACAGATTGGT 3'	5' TTCGCGGGTAAACCTACTT 3'
Chr5	25.6777	Indel05-27	5' CCCCACACAAAGTTCACATT 3'	5' ACAAGCGTCGATTGCATCA 3'
Chr5	26.1205	Indel05-28	5' GGTTCGAGTCCACAACCAAT 3'	5' CACGGCAGTACAAACCAAAG 3'
Chr5	27.1107	Indel05-29	5' AGAAAATTACTTCTACGCCCC 3'	5' TAATTTCAGACGGGGCTTC 3'
Chr5	28.4187	Indel05-30	5' TTGTTCCCCTTGGACCATA 3'	5' GGAGCCTTTTTCCTTACTGC 3'
Chr5	29.4611	Indel05-31	5' TCGCTGGGGATCAATATCA 3'	5' GGGTTGGATTCTACTGCTGC 3'
Chr6	0.349373	Indel06-01	5' TTCTATATCTGCTGGCGTGC 3'	5' ATCGGTAGGACGTCTGGATA 3'
Chr6	1.86407	Indel06-02	5' CGTCTCCAAGATTGCATTTC 3'	5' GAAACCGTGGAAAATGGAAG 3'
Chr6	2.85947	Indel06-03	5' GTATGCTGCCATCCCTTCAT 3'	5' TATGGACGTGTCTGTGACGG 3'
Chr6	3.45835	Indel06-04	5' GACAGACGAAGAGTGGGAGAG 3'	5' TATCGTGGTCGTCCGAATTAC 3'
Chr6	4.67244	Indel06-05	5' CAGTGGTATTTGTGCGTGTGA 3'	5' AGGTAATAATCCCGTAGCCGT 3'
Chr6	5.65536	Indel06-06	5' TAGTAACATGGAAGCTTGGGC 3'	5' AGTTGATTCAGCAGCAGGATG 3'
Chr6	6.32742	Indel06-07	5' GTGTCAACCCCAACGAATAGA 3'	5' CGAGATCCAAAACTATGGAGAC 3'
Chr6	7.39295	Indel06-08	5' CTAGATCCAAGAAATTGGCG 3'	5' GGGGATAATGTTACATCCTGAC 3'
Chr6	8.3816	Indel06-09	5' GATGATGATGGTGACGATGCT 3'	5' CCGTATGAGCTTAAACTCGATC 3'
Chr6	9.30877	Indel06-10	5' GGTGTCTATCAAAGAGGGGTG 3'	5' GCCTAGAAGCCGTATCCTAAT 3'
Chr6	10.5581	Indel06-11	5' GAAATCGTAGGACCAAAGTGTG 3'	5' TACCAAGCCACGATTCCATAG 3'
Chr6	11.107	Indel06-12	5' GAGATCCTCCACAGGCCATA 3'	5' GCAAGCCTCAATGGGATG 3'
Chr6	12.2603	Indel06-13	5' CTAGAGCTCCGATCTGCCGACGGGT 3'	5' TCTGCCAGGAAGAGTGTTTG 3'
Chr6	13.3919	Indel06-14	5' CGGGATATTATGGGTGCTCT 3'	5' TTAGTACAGTCCGGTCGTTT 3'
Chr6	14.3385	Indel06-15	5' ATCAGCCGAAGCAGAAGACA 3'	5' CACCTTACCTAAACCCGTAT 3'
Chr6	15.3824	Indel06-16	5' ACTTTTGGATGAAGTATGGC 3'	5' AGATGCATTTATGAAGTAGGAACAC 3'
Chr6	16.6223	Indel06-17	5' GCATCAAGCATGGAGCGGCTACCAG 3'	5' GCACGAAATCATTCGCTTA 3'
Chr6	17.2621	Indel06-18	5' CCTGAAAGGACTGTAAATGC 3'	5' CTGCACTACTATCCTTCCAAAC 3'
Chr6	18.6937	Indel06-19	5' CGTCGTCGGTGAAGTAGATG 3'	5' TCCTCAGTGAACCATTCCTC 3'
Chr6	20.9721	Indel06-20	5' GCTATACATCGAGCTGCTGG3'	5' ATTCTCCTACACCACCACCA3'
Chr6	21.9299	Indel06-21	5' AGGGAGAGAGGGAAGAAGCA3'	5' CCTGTTAAGCTTAGGCCCAG3'
Chr6	22.7197	Indel06-22	5' GGAGGAGTTCGACGACGA 3'	5' GGTAGGAGTCGATGCGCT 3'
Chr6	23.028	Indel06-23	5' GGAGAGCGAAGATAGAGGCA 3'	5' CAATTACGGAACTGTTGGGA 3'
Chr6	24.8259	Indel06-24	5' CTGCCAAGCAGTCACTGAAT 3'	5' GATAAGACGGTCACCCAATG 3'
Chr6	25.3675	Indel06-25	5' TAGAGGCAGTAGAAATGTGGG 3'	5' GATGGGAAGAATGAGATGAGC 3'
Chr6	26.8052	Indel06-26	5' GATGCACTAATCAAGCCACTTC 3'	5' TTTGGTCTGTCTCGGTCAAT 3'
Chr6	27.3587	Indel06-27	5' GTACACCGAAGGTCCCTCAA 3'	5' AGCAGAAATCATGGGGAAA 3'
Chr6	28.895	Indel06-28	5' CCCGGCCCATACTCATCAT 3'	5' CTTCTCCTGCCACGCCTTT 3'
Chr6	29.3809	Indel06-29	5' CCGTAATGCAGAAGAGCACT 3'	5' CTGTTGCAGTTGCAGATGGA 3'
Chr6	30.2395	Indel06-30	5' ATGCGTTGCCACCAAAAG 3'	5' TCCCGTAGTTGTCATCTGAAGG 3'
Chr6	31.8451	Indel06-31	5' CTGACTTATTTGGCCGGAATC 3'	5' CGCGGATAATGCCGTAAA 3'
Chr7	0.812146	Indel07-01	5' TGCATGTAGGGATCAGACCAG 3'	5' GCCAAGATTGCTCCCTGTTT 3'
Chr7	1.99677	Indel07-02	5' GTTTGGTGTTTGCTCTGATGG 3'	5' TCAAGGACTATTTCCCTGTCG 3'
Chr7	2.49737	Indel07-03	5' CATTTTGTGATCCGATGGAG 3'	5' AACTTTCTAGCTTGCGTCCA 3'
Chr7	3.33102	Indel07-04	5' TTAGGCTGTGAAAGGGCATG 3'	5' TTGGACCAGTATGACAATGTGG 3'
Chr7	4.48946	Indel07-05	5' ACGTGTAGTCTGCATAAGTTGG 3'	5' TCAGTGCATGGTTTTCTTCC 3'
Chr7	5.25987	Indel07-06	5' TGTGGCCAAGCTGGGTAA 3'	5' TGAGTTGCTTCGAGTGACAG 3
Chr7	6.52715	Indel07-07	5' GGGTTTAGAGCCCAGCATAT 3'	5' GCCAAAGCCACAGCATTTC 3'
Chr7	7.25739	Indel07-08	5' TCTGGAGACGAGGCGAAAT 3'	5' GCTTGCATTGTCAGGCTACT 3'
Chr7	8.9349	Indel07-09	5' GGGATATGCATTCCACTGGA 3'	5' CTTTTATAGTCCCGTTTGGG 3'
Chr7	9.24613	Indel07-10	5' GGAGGGACTTTCACAGGGTA 3'	5' CAACTTCACGATCACCGTTC 3'
Chr7	10.5839	Indel07-11	5' GCTTAGGTGGTTATTTGTCAGG 3'	5' TGGGGTTACTTGTGGTCAAA 3'
Chr7	11.0674	Indel07-12	5' TGCAAATGGAGCAGAAGATG 3'	5' CCTCCTCGAAAGATTGATGC 3'
Chr7	12.2579	Indel07-13	5' GTGAATGAATAGAGCCCACA 3'	5' GGAACGCATAACTATGCTCTA 3'
Chr7	13.8676	Indel07-14	5' CCAGCGCACATTTCCTTC 3'	5' GCCTTCTCGGGTTTCTTG 3'
Chr7	14.1744	Indel07-15	5' ATGACATTGGACGGGACAGT 3'	5' GCTGAATAGCTGGCTCCCTA 3'
Chr7	15.4068	Indel07-16	5' CAACATAGTTGGCCTTGGAT 3'	5' CATGCAAACTGTGCAATTG 3'
Chr7	16.9162	Indel07-17	5' GCACGCACTGTTCATCACTG 3'	5' GAGACAGATATGGTCTGACGC 3'
Chr7	17.6588	Indel07-18	5' TACGGACGTGCTCTAAGATG 3'	5' AACTCACCCACATAGCCACA 3'
Chr7	18.4488	Indel07-19	5' ACGAATCCACGGAAGAAAGA 3'	5' TCTTCTTCTTGGTGCATTCC 3'
Chr7	19.5459	Indel07-20	5' AGCAAACAAGGGCGGAAG 3	5' GCGGGGAAAGGGAGATAT 3
Chr7	20.0952	Indel07-21	5' TTGGCGTCAGCTTTCTTTC 3'	5' TTTCAGCAGCATCTCACAGC 3'
Chr7	21.8823	Indel07-22	5' ACGCAAGCCAACAGGTCAT 3'	5' TTTAAACCGAACGTGCCCTG 3'
Chr7	22.4401	Indel07-23	5' CTGCTTGCTGCAACCACTAG 3'	5' CGTTCGTGGTGATCCCAATC 3'
Chr7	23.3619	Indel07-24	5' GGTTTGGACTCATCCGTGTT 3'	5' TTGGTTTAAGGGTTGGGAG 3'
Chr7	24.6396	Indel07-25	5' ACGAGCAAAACAGCAGCG 3	5' CGTTGGAATCATCTCCAGC 3
Chr7	25.6631	Indel07-26	5' AGGATGTTCCTTTTGTTTGG 3'	5' AACGATCAAACATGCCCTAA 3'
Chr7	26.6963	Indel07-27	5' ATGTTCGCCGACGAGAGGAT 3'	5' AGATTCGTGCGGATGTGTTC 3'
Chr7	27.2107	Indel07-28	5' CTACCTCCGCTTCACCAAG 3'	5' CTACTGTTCCAAACGTAGCG 3'
Chr7	28.6036	Indel07-29	5' CTGCTAAGGTTTGCTCCTCG 3'	5' AACGAGGTGGTTTCCCTAAC 3'
Chr7	29.6694	Indel07-30	5' GATCACAACGCAGCAAGGAC 3'	5' ACGTGATTCCGTTTCTAGTCG 3'
Chr7	30.0761	Indel07-31	5' GACAATGACACGGTCTACGA 3'	5' TTTAGCCTTGACAGTATACTCCCTC 3'
Chr8	0.317641	Indel08-01	5' AATGCTCAAAGGAGGAGGC 3'	5' CAGTCGTCATATGTCTCGTCC 3'
Chr8	1.65387	Indel08-02	5' ACGATGGTCTAGGTGATCGT 3'	5' GCATGGAGACTACCAGGATAAG 3'
Chr8	2.20771	Indel08-03	5' ACGACTAAATGGTCGCTTCG 3'	5' TGCCCAGAATGATGAGACAAC 3'
Chr8	3.95709	Indel08-04	5' TTGGGATGGAGGGAGTAACT 3'	5' GGGTCTAAGTACATAGCACG 3'
Chr8	4.59137	Indel08-05	5' CCTGCAGCCACTGGTTTTAT 3'	5' TCGCCTGATATGATGCATGC 3'
Chr8	5.53279	Indel08-06	5' TCGGCGATTTGTAGACAATG 3'	5' AATTGCTGGGGAGGATTTCT 3'
Chr8	6.28638	Indel08-07	5' ACTAATTACCGGAGCGAAGC 3'	5' AAGACGCAACGCCTAACC 3'
Chr8	7.73552	Indel08-08	5' ATGACCTGCGATTCGTCA 3'	5' CAGGCAATCGTCCTTGATG 3'
Chr8	8.8724	Indel08-09	5' GACCCGATCCCAATTCACT 3'	5' TCCTAACCTCACAACCCATC 3'
Chr8	9.96476	Indel08-10	5' GGCAGAACATTGCTGGTGAG 3'	5' CTTCGGTCGTCTCCTCCAAT 3'
Chr8	10.923	Indel08-11	5' GTATTTGCTGAATGGAGGGC 3'	5' AGACGGATTTAAACCTGCCA 3'
Chr8	11.5334	Indel08-12	5' ATCCCTAGCACTAGCACCAA 3'	5' CCCCGGAAATACTATGTAGG 3'
Chr8	12.9813	Indel08-13	5' TCCCAAATCCCATAACTGC 3'	5' GAGATAATGAGGTGGTGGTG 3'
Chr8	13.7095	Indel08-14	5' AGGGGCACCTTCCAAAAG 3'	5' TGTCTGGCCCGCAAAAC 3'
Chr8	14.7558	Indel08-15	5' GGCCGACTCATCATCCCTA 3'	5' GAGCTTGGGAGCCACCTAA 3'
Chr8	15.465	Indel08-16	5' CCTCATCTGCAAATGGGACT 3'	5' GTTCCATTCAACCACCGTTT 3'
Chr8	16.6762	Indel08-17	5' GTTTGCCACAAGCAACCTCT 3'	5' TGGGTTCCTCCTCCTTGA 3'
Chr8	17.916	Indel08-18	5' GCATTGCAGTATCATACTGGTTC 3'	5' TGGGCTCAAAATTAACCGAG 3'
Chr8	18.3507	Indel08-19	5' CTGCCTGCTTGATGTCGTAT 3'	5' CTTAGAGGTTTTGGTGCTGC 3'
Chr8	19.974	Indel08-20	5' TCCGCCCCTGCTGATAAT 3'	5' TTGGGGGTACAGTGTCAGC 3'
Chr8	20.4748	Indel08-21	5' ATGACGGGATGGACTTTGTG 3'	5' GTGGCACGTAATCCTCTTGA 3'
Chr8	21.0944	Indel08-22	5' CCTATTTCTCCAGTGTGCATG 3'	5' TCTAGTGGCCGAAAATCCAT 3'
Chr8	22.127	Indel08-23	5' GTAGCACATCTCTCCATTTCCT 3'	5' CCAAGTTTAGGCTGAGTTTGG 3'
Chr8	23.6632	Indel08-24	5' GAATCATTACAGCTCCCCCT 3'	5' ATTGATTGGTTGCACGCGT 3'
Chr8	24.3846	Indel08-25	5' CAAAACGTAGAACGGAGGGA 3'	5' GACTGCTGTTTGTTGACCTGA 3'
Chr8	25.7027	Indel08-26	5' TGGTCATGGGAGAAGAATACC 3'	5' CGATAGCAGTGCAGTGTGC 3'
Chr8	26.6769	Indel08-27	5' TTCTTTTGGCGGACTAAACAC 3'	5' GACGAATGGTCAAACGTTGA 3'
Chr8	27.6701	Indel08-28	5' GCCCAGAGAGTTGTCAGCAT 3'	5' CCAAAACGTGCCCTACCAA 3'
Chr8	28.2619	Indel08-29	5' TCTCTTCTCTTCCCTTGCCA 3'	5' ACCGATGCTTGGATTGTGAC 3'
Chr9	1.7809	Indel09-01	5' CTCTGCTCGTGCATACAACG 3'	5' CCTCCTCTTTCTCTTGTCCC 3'
Chr9	2.26974	Indel09-02	5' CTATACCGCCAACATCTGCA 3'	5' CGATGAAGTTCATAACCCCT 3'
Chr9	3.62193	Indel09-03	5' CGATGAGCCTGCCTCATTTA 3'	5' AGGAGGGAACAATGAAGAGG 3'
Chr9	4.30395	Indel09-04	5' CGGTTTTCCATAGTTCAGGG 3'	5' ACCCCTGAACTAAGGAAAACCATCC 3'
Chr9	5.20926	Indel09-05	5' CAATACTACCACCAGCAGCAG 3'	5' CACGCGTTCTAAACTTGTGTG 3'
Chr9	6.4966	Indel09-06	5' GGAGGCCGGTGCATATAGT 3'	5' AAAAGGGGTACGGTTGGCT 3'
Chr9	7.28433	Indel09-07	5' ATGACTCCGTTGATTGGCTG 3'	5' AAAACGAGAGCGTGAACTGC 3'
Chr9	8.61107	Indel09-08	5' GTTTCCACGAGAAAAGCTGA 3'	5' CCATTGTTGAGTTGGCAGAT 3'
Chr9	9.82656	Indel09-09	5' AGGCTTGGAATGTACAGGGA 3'	5' TCACGTGTTAAAACCCCGAT 3'
Chr9	10.8747	Indel09-10	5' GGAATAAATGGCTAGGTGGG 3'	5' AACCTATGGAGAAAACCGGC 3'
Chr9	11.3206	Indel09-11	5' TCAGTGGAACCTGTTGCCCT 3'	5' GCACCATCCCCACTATTTCC 3'
Chr9	12.8118	Indel09-12	5' AAACGACAGGGTGCTCAAGT 3'	5' AACACCGACAAACATCGCTT 3'
Chr9	13.4611	Indel09-13	5' CAAGGACGTGATGGAGGAAG 3'	5' GGAACGATCACTGGCAACTC 3'
Chr9	14.3559	Indel09-14	5' GGTGTCCGAGACCCATATGT 3'	5' GAGAGCGCTCTCGATTTAGA 3'
Chr9	15.9296	Indel09-15	5' AAACAGCCCGCAAAAACC 3'	5' TCAGGTTCGACATTTGATTC 3'
Chr9	16.9717	Indel09-16	5' CGGTTTGAAGTAGGAGCTGC 3'	5' AAACCAACCACCGAACTCAC 3'
Chr9	17.988	Indel09-17	5' TTGCACGGCTGATATACCC 3'	5' CCCACGATGCATATGCATG 3'
Chr9	18.9294	Indel09-18	5' ACCACTCATGCAATCTGGC 3'	5' TGTGTGCGTTGGTGGAGTA 3'
Chr9	19.575	Indel09-19	5' GTCGTTGCTAAGCGGTTGTT 3'	5' AAATGGAAGTAGGGCAGCAG 3'
Chr9	20.6036	Indel09-20	5' GAAGCCACGAAGTTGGAAGA 3'	5' GATCTCAATCCGTCCTCGG 3'
Chr9	21.9133	Indel09-21	5' GAGGGAAAAATTGCGAGCA 3'	5' GGACACCACCTAAACTGCCA 3'
Chr9	22.8642	Indel09-22	5' AAAAGGCCCTGTATGGCTC 3'	5' AAGTGGTAATCGCAGCAGG 3'
Chr9	23.5629	Indel09-23	5' ACACCCGCAGAGAGACACAT 3'	5' AGGTGAACAAGATGGGCGTC 3'
Chr10	0.858896	Indel10-01	5' CCCTCGTAGAGGAACCTCCAAT 3'	5' ACTCCATCTACCAGGCTGTGAA 3'
Chr10	1.08706	Indel10-02	5' TGATGACGGCATTGGTAAGTGT 3'	5' TCTACCAGCTCCAAGTTCAAGT 3'
Chr10	2.97904	Indel10-03	5' TTCGGTTCTAGATTGGGTGA 3'	5' GAGTTTCTTGGGTCGATCGA 3'
Chr10	3.94768	Indel10-04	5' GCTCCCGGTAATAAACCCTT 3'	5' AGTGCCACGGTTGATGTGAC 3'
Chr10	4.54568	Indel10-05	5' GGAAACCGATACCGTATTGG 3'	5' CCGAGTAATGCCAAGGAACA 3'
Chr10	5.98755	Indel10-06	5' AGTGACCCGAAACTTCGGTA 3'	5' TCGTCTCGCAATTTACACGC 3'
Chr10	6.1872	Indel10-07	5' TTGTGCTCTATTTCACCGCG 3'	5' AAAGATAAGCCCGCACGAAC 3'
Chr10	7.86547	Indel10-08	5' TGTGGCTACTGCATACGCTCTC 3'	5' GAGGCACCTATCAAGTACAGGC 3'
Chr10	8.88694	Indel10-09	5' TCTGGCCCACTTTTATATTGG 3'	5' AATCCCACCAAAACACCATTC 3'
Chr10	9.90308	Indel10-10	5' TGACGCTATTACGGTGATACT 3'	5' TCTTATCAGGGTTGTGGACAC 3'
Chr10	10.9569	Indel10-11	5' GGCAAATAAGCTGGGAAGATC 3'	5' TCACACGCATGGTTCATAGTG 3'
Chr10	11.6718	Indel10-12	5' TCCCTCTATCCAGCATCTGAG 3'	5' GTGTGCTTTGTGTGTGCCTGT 3'
Chr10	12.2462	Indel10-13	5' TGTCAGTGGAAAACTGCCGT 3'	5' ACCTTTGAATCAAAGGAGACC 3'
Chr10	13.2324	Indel10-14	5' ATGTGTGTGATGGTGTACGCA 3'	5' AACCAGCCAAAACACAACTCC 3'
Chr10	14.4802	Indel10-15	5' ACAATGTGCTCCCCTGATTTC 3'	5' TGAAGTTTGCTGTTGACTGCT 3'
Chr10	15.9304	Indel10-16	5' ATCCCCCATGCCATAGTACTC 3'	5' TGCTACTCCCTCTATCCCAAA 3'
Chr10	16.8008	Indel10-17	5' AATCAAGCTCGGTAGTCGAGC 3'	5' ACTAGGGCTATTAACGAGCCG 3'
Chr10	17.9634	Indel10-18	5' GCAACCTCGGCAATATAGGAT 3'	5' AGCATAAAACCGACACAACCA 3'
Chr10	18.7641	Indel10-19	5' GAGGGAGGCAAAATGGACT 3'	5' TCGAGAAGGTGCTGACGTG 3'
Chr10	19.8337	Indel10-20	5' AGCTACTGCCCTGGCATAATA 3'	5' TTCTCCAGCCTCACTGATTCA 3'
Chr10	20.6185	Indel10-21	5' GAAGGTGAGATGGGAACTCGT 3'	5' CTCGTTGAACTCCACCTCCAA 3'
Chr10	21.7271	Indel10-22	5' CACTTCAACCATTGGTAGTGC 3'	5' AGACGAACGGTTAAACATGT 3'
Chr10	22.7093	Indel10-23	5' CCAATGTTTGCTCCAGATGG 3'	5' GACCCACGTCCCACAAAAGT 3'
Chr10	23.5806	Indel10-24	5' CATGGAGCAAGAAGATGGTG 3'	5' GCTCGTAGATCCAACAAGGG 3'
Chr11	0.792813	Indel11-01	5' GTCGCACATCCGTATATCATT 3'	5' CGTGATACACGTTGTTGGAGTA 3'
Chr11	1.83837	Indel11-02	5' GGACATTTGGATGGTTGCT 3'	5' TCCTATGTTGTTGAGCAAGCC 3'
Chr11	2.87058	Indel11-03	5' GATTCGTCCCGCAAATTACT 3'	5' AAAGGGGATGGGAGTTTCA 3'
Chr11	3.39662	Indel11-04	5' CCATACTGTACTGGATTGCCA 3'	5' AGTGAACCAGGGTCACACAT 3'
Chr11	4.72838	Indel11-05	5' GAACTGGTGGCAAATCAAGTC 3'	5' TTGACGAAGGAAGGTGAACA 3'
Chr11	5.89459	Indel11-06	5' GCTTCAGCTTATTGATGACGAG 3'	5' ACGTTTGGGAGCATAAGCAT 3'
Chr11	6.38926	Indel11-07	5' GATCAGCAATGGCGAATCA 3'	5' CATCCTCGCCAAGCTTCT 3'
Chr11	7.34296	Indel11-08	5' TCTCCGAGAAGTTTGTTCAGC 3'	5' CTGCATCTGTGCTTTGCAT 3'
Chr11	8.37712	Indel11-09	5' GAAGAAAACGCTGCATCGT 3'	5' CGTCGCTGGTTAACACTAAAC 3'
Chr11	9.25624	Indel11-10	5' TGCTGTGGAATCACTTCGTG 3'	5' CTGATCTCGCCGATCTGTAT 3'
Chr11	10.6397	Indel11-11	5' CCTACTTATGCCCCTTTTGGTG 3'	5' GCGATTGGGATTCCTATTGATT 3'
Chr11	11.6403	Indel11-12	5' CAGACAGACCAACTAGCATCCA 3'	5' ACGTGTCTCTATTATGTTCGGC 3'
Chr11	12.0136	Indel11-13	5' GTCTGACCTTTGTGATGGGG 3'	5' TCCCACAAGTATATGGCACACT 3'
Chr11	14.6491	Indel11-14	5' TCGGTGCACATATGCAGATAGT 3'	5' GTGTATTGTGTCTTCTCCGGAG 3'
Chr11	15.6635	Indel11-15	5' CAACACATCCACCTAAGATCCC 3'	5' GGAGCGATCCCATCAAGTCA 3'
Chr11	16.5714	Indel11-16	5' GGGCAAGCCTTGTTCAAGTC 3'	5' AGAACGTTCGCAAGATGTCAG 3'
Chr11	17.6741	Indel11-17	5' AGAGTACACCCAAAATATGTGC 3'	5' GCAAAATTAGAGTTGCATGCT 3'
Chr11	18.4717	Indel11-18	5' GAGTTGTTGTGGCAGAAGTTG 3'	5' GCGTGTCTTAGGTGATGAATG 3'
Chr11	19.5125	Indel11-19	5' GGATTCTCTAAGTTATCGGGGT 3'	5' CTCATGTGGTACCCTGGTTAGA 3'
Chr11	20.8724	Indel11-20	5' GTCCACATCTCATTGCTTTCAC 3'	5' TCAAGCTTTAGGAGTTAGGCC 3'
Chr11	21.4441	Indel11-21	5' GTACAGGAGTCTGTCCAGATTCA 3'	5' TGAGATAATGAAGTGACGGGC 3'
Chr11	22.0408	Indel11-22	5' ACCAACTCCACTGAACGAAC 3'	5' TTACCAACCGATCAAACATCG 3'
Chr11	23.2452	Indel11-23	5' GATAATTGGAGCTAGTAGTTGGC 3'	5' ACCTAGCATCAACCATCCATC 3'
Chr11	24.6964	Indel11-24	5' ACCATCACCATCTCAATCTGC 3'	5' CGATTCGTTTTCATCCCTAC 3'
Chr11	25.6267	Indel11-25	5' CCCTCGTGTCTTGTCCATT 3'	5' TCAGGGCTAAGTCAACCTGC 3'
Chr11	26.2598	Indel11-26	5' GCATCCTATTTGTGGGTGTG 3'	5' TATGTGTTCGGCACGACTGA 3'
Chr11	27.6943	Indel11-27	5' ATGTGCATTTATGGCCGTAC 3'	5' CTTTTGGTGCAGCCGATAA 3'
Chr11	28.2238	Indel11-28	5' GTGCTGTCATGGATTCCTCA 3'	5' TGAACCTTCATCTCCTTTTGC 3'
Chr11	29.3212	Indel11-29	5' GCCTCTGCAAATTAAGCTCTG 3'	5' TAAGAGGGAGCCTTCAACACT 3'
Chr11	30.7271	Indel11-30	5' GAAGAAGGAAAAACGTCACG 3'	5' GCCCGAAATTCTAGAACCAA 3'
Chr12	0.751735	Indel12-01	5' GGTTTGCACTCCCTTTTCCT 3'	5' ACAGCGCGGTTAGGGATTAG 3'
Chr12	1.88336	Indel12-02	5' CGAACTACCTTGCTGCGAAT 3'	5' GAGGTCCTTCGGTGGTTTTG 3'
Chr12	2.41601	Indel12-03	5' CCACAGGATTGGAACTGGAGAG 3'	5' CGAAGAGACATCCTCGGAACAT 3'
Chr12	3.31986	Indel12-04	5' GGATTGGCATTGTCTGAACTC 3'	5' AAGAGGAGAAGGAGAGGAGGA 3'
Chr12	4.62698	Indel12-05	5' AGTGCAGCCAACCAGGAACATT 3'	5' GGTGGACCAAGACGAAGGAGAG 3'
Chr12	5.51021	Indel12-06	5' GCCATGTCGCGGATGATGTC 3'	5' TGCACCCTGTTCCCTCCATTT 3'
Chr12	6.14211	Indel12-07	5' GATTCGATGGGGTCAAGGAA 3'	5' GCGATGTAATTCGTGCATAG 3'
Chr12	7.43091	Indel12-08	5' TGGTTACATCTGTTCGCGCT 3'	5' AGCCAAACAAGAGGACATCA 3'
Chr12	8.14587	Indel12-09	5' CCAGGCCTAACTCGACCTTT 3'	5' TCTCTTCCCCGAACTGAGTT 3'
Chr12	9.20844	Indel12-10	5' GATTTCTAGTGGAGAGAGTTTATCC 3'	5' ATTCCTGGTGTTAAAGCGTG 3'
Chr12	10.9642	Indel12-11	5' GTGCGCCGGTTAATCAAATT 3'	5' GTATGCGATATTCCGTGCAA 3'
Chr12	11.736	Indel12-12	5' TGAGAGTGCAACCTCTACATTC 3'	5' GGGGTTTGATAGAAACGTTGT 3'
Chr12	12.8747	Indel12-13	5' GGATGAACCGGAGGAAGAGAT 3'	5' GCTCTCGCTCCGTCACTTTTA 3'
Chr12	13.6173	Indel12-14	5' CTGGTACCTTCGAGGTCACA 3'	5' CGTGATTGTGTGATTGGGTG 3'
Chr12	14.7512	Indel12-15	5' TAGGTCCACGATGGATGCAT 3'	5' CGAGCGTAAGTATGCTCTGC 3'
Chr12	15.984	Indel12-16	5' CTTGAATGGAGCAAGCTCGT 3'	5' TGTGCAAGTAGCTTGCAAGT 3'
Chr12	16.4685	Indel12-17	5' GATAGATGGCCACACATCGC 3'	5' GGGAGTCATGGCGATTATGA 3'
Chr12	17.9359	Indel12-18	5' CCGCTCTCCTTGATCTTCTG 3'	5' ACATCGAGTTCACCGACCTC 3'
Chr12	18.0554	Indel12-19	5' CCCAAAAGCTAAAAATGGGC 3'	5' ATTCGCTCTGTTGATGTGGG 3'
Chr12	19.3073	Indel12-20	5' AGCACTGAACATCAGCATCG 3'	5' TTCCATTTGGATGGAGCTG 3'
Chr12	20.1058	Indel12-21	5' GTTCGGTGCTGGTCTTCTTG 3'	5' TCTACCTCAAAACCGGGACA 3'
Chr12	21.0307	Indel12-22	5' GGTGTTGGATGCCATACAGA 3'	5' GCATGTCATCCATGTCAGGA 3'
Chr12	22.7971	Indel12-23	5' TTGTCCAGAGATGTTATCAGG 3'	5' GCGGCTGCATATGGTTTGTAA 3'
Chr12	23.6882	Indel12-24	5' GAGCTTGATCAACTCGAGAGC 3'	5' CCGATTTGGAAATCACTTTGG 3'
Chr12	24.852	Indel12-25	5' CGAGATCGAGTCATGGTGTCT 3'	5' GTGACAGCAGGATTTGGTTTC 3'
Chr12	25.453	Indel12-26	5' CTGGCAATGCAGCGTGTATAT 3'	5' CCTTTCTCAATCTCACCTCCC 3'
Chr12	26.7926	Indel12-27	5' ACCTCTACTGGCTACTTGGG 3'	5' CCTGAATGCCTGATCATCTT 3'
Chr12	27.5788	Indel12-28	5' TTGCTCCTCGATCGTTTTCT 3'	5' GCGGACTCCACACGAAAAT 3'
